# Supplementary material for: PathIntegrate: Multivariate modelling approaches for pathway-based multi-omics data integration
Source: PLoS Comput Biol. 2024 Mar 25;20(3):e1011814. doi: 10.1371/journal.pcbi.1011814 (PMC10994553; doi:10.1371/journal.pcbi.1011814)
Supplement: S1 File — Pathways with p≤0.05 are displayed. (CSV) [file pcbi.1011814.s002.csv]

	MB-VIP	Source	Name	P-value	P-adjust	VIP_scaled	Root	Root_name
R-HSA-70326	11.773112159598726	Metabolomics	Glucose metabolism	0.0002	0.35	3.94300382025699	R-HSA-1430728	Metabolism
R-HSA-70171	11.773112159598726	Metabolomics	Glycolysis	0.0002	0.35	3.94300382025699	R-HSA-1430728	Metabolism
R-HSA-5683826	3.5851960591181773	Proteomics	Surfactant metabolism	0.0021	0.8777425373134329	4.515197495276588	R-HSA-392499	Metabolism of proteins
R-HSA-8978868	9.899584698584379	Metabolomics	Fatty acid metabolism	0.0026	0.8777425373134329	3.0378851955065866	R-HSA-1430728	Metabolism
R-HSA-200425	12.123272387714835	Metabolomics	Carnitine metabolism	0.0031	0.8777425373134329	4.1121694987483774	R-HSA-1430728	Metabolism
R-HSA-179812	3.123094240863839	Proteomics	GRB2 events in EGFR signaling	0.0034	0.8777425373134329	3.5070348036695598	R-HSA-162582	Signal Transduction
R-HSA-5638302	3.123094240863839	Proteomics	Signaling by Overexpressed Wild-Type EGFR in Cancer	0.0034	0.8777425373134329	3.5070348036695598	R-HSA-1643685	Disease
R-HSA-5638303	3.123094240863839	Proteomics	Inhibition of Signaling by Overexpressed EGFR	0.0034	0.8777425373134329	3.5070348036695598	R-HSA-1643685	Disease
R-HSA-381340	3.150663803751618	Proteomics	Transcriptional regulation of white adipocyte differentiation	0.0048	0.8777425373134329	3.5671830299465537	R-HSA-1266738	Developmental Biology
R-HSA-75105	9.88748886660321	Metabolomics	Fatty acyl-CoA biosynthesis	0.0048	0.8777425373134329	3.032041586039512	R-HSA-1430728	Metabolism
R-HSA-212718	2.9772263226977502	Proteomics	EGFR interacts with phospholipase C-gamma	0.0056	0.8777425373134329	3.1887962960762013	R-HSA-162582	Signal Transduction
R-HSA-166665	3.5307940275661847	Proteomics	Terminal pathway of complement	0.0057	0.8777425373134329	4.396509153461494	R-HSA-168256	Immune System
R-HSA-70263	9.593484139911373	Metabolomics	Gluconeogenesis	0.0068	0.8777425373134329	2.890005155065952	R-HSA-1430728	Metabolism
R-HSA-71336	2.4051632757450894	Transcriptomics	Pentose phosphate pathway	0.0071	0.8777425373134329	2.866628179955401	R-HSA-1430728	Metabolism
R-HSA-8857538	2.7935240909666663	Transcriptomics	PTK6 promotes HIF1A stabilization	0.0079	0.8777425373134329	3.8745791980390707	R-HSA-162582	Signal Transduction
R-HSA-5668599	2.5618536358264334	Transcriptomics	RHO GTPases Activate NADPH Oxidases	0.0081	0.8777425373134329	3.2733020815893186	R-HSA-162582	Signal Transduction
R-HSA-917937	9.884834727931743	Metabolomics	Iron uptake and transport	0.0083	0.8777425373134329	3.0307593468440883	R-HSA-382551	Transport of small molecules
R-HSA-8949613	2.2839585153957596	Transcriptomics	Cristae formation	0.0085	0.8777425373134329	2.552053545228178	R-HSA-1852241	Organelle biogenesis and maintenance
R-HSA-9637628	3.1436915591761014	Proteomics	Modulation by Mtb of host immune system	0.0095	0.8777425373134329	3.5519717570622595	R-HSA-1643685	Disease
R-HSA-5654726	2.6125126121651534	Proteomics	Negative regulation of FGFR1 signaling	0.0098	0.8777425373134329	2.393104217941693	R-HSA-162582	Signal Transduction
R-HSA-202131	2.4871068184613936	Transcriptomics	Metabolism of nitric oxide: NOS3 activation and regulation	0.0099	0.8777425373134329	3.079304315314622	R-HSA-1430728	Metabolism
R-HSA-8964058	3.080700036525508	Proteomics	HDL remodeling	0.01	0.8777425373134329	3.4145438125807814	R-HSA-382551	Transport of small molecules
R-HSA-70221	2.850220504495726	Transcriptomics	Glycogen breakdown (glycogenolysis)	0.0113	0.8777425373134329	4.021728976025048	R-HSA-1430728	Metabolism
R-HSA-5686938	2.9652564360498928	Proteomics	Regulation of TLR by endogenous ligand	0.0114	0.8777425373134329	3.162681719884482	R-HSA-168256	Immune System
R-HSA-8948216	3.2571045204418265	Proteomics	Collagen chain trimerization	0.012	0.8777425373134329	3.799403625486213	R-HSA-1474244	Extracellular matrix organization
R-HSA-8849473	3.007995371346346	Transcriptomics	PTK6 Expression	0.0122	0.8777425373134329	4.431217604735863	R-HSA-162582	Signal Transduction
R-HSA-1474151	2.4203535335713373	Transcriptomics	Tetrahydrobiopterin (BH4) synthesis, recycling, salvage and regulation	0.0123	0.8777425373134329	2.9060529500166763	R-HSA-1430728	Metabolism
R-HSA-879415	2.4852031597079467	Proteomics	Advanced glycosylation endproduct receptor signaling	0.0134	0.8777425373134329	2.115354520394231	R-HSA-168256	Immune System
R-HSA-380994	3.0371670544169667	Transcriptomics	ATF4 activates genes in response to endoplasmic reticulum stress	0.0136	0.8777425373134329	4.506929742772937	R-HSA-8953897	Cellular responses to stimuli
R-HSA-430039	2.0701267996237482	Transcriptomics	mRNA decay by 5' to 3' exoribonuclease	0.0142	0.8777425373134329	1.9970750634572862	R-HSA-8953854	Metabolism of RNA
R-HSA-71403	9.125014829363119	Metabolomics	Citric acid cycle (TCA cycle)	0.0147	0.8777425373134329	2.6636832532393107	R-HSA-1430728	Metabolism
R-HSA-109704	2.583984907753317	Proteomics	PI3K Cascade	0.0154	0.8777425373134329	2.3308656243480685	R-HSA-162582	Signal Transduction
R-HSA-112399	2.583984907753317	Proteomics	IRS-mediated signalling	0.0154	0.8777425373134329	2.3308656243480685	R-HSA-162582	Signal Transduction
R-HSA-8964011	2.9484866095071567	Proteomics	HDL clearance	0.0157	0.8777425373134329	3.126095165152939	R-HSA-382551	Transport of small molecules
R-HSA-9026357	2.863085638795575	Proteomics	NTF4 activates NTRK2 (TRKB) signaling	0.0167	0.8777425373134329	2.9397767628066984	R-HSA-162582	Signal Transduction
R-HSA-75109	2.4704778206805083	Transcriptomics	Triglyceride biosynthesis	0.0171	0.8777425373134329	3.0361454419525105	R-HSA-1430728	Metabolism
R-HSA-187024	2.7837998343766066	Proteomics	NGF-independant TRKA activation	0.0176	0.8777425373134329	2.766799754641669	R-HSA-162582	Signal Transduction
R-HSA-74752	2.457707768217601	Proteomics	Signaling by Insulin receptor	0.0185	0.8777425373134329	2.0553681130773076	R-HSA-162582	Signal Transduction
R-HSA-74751	2.457707768217601	Proteomics	Insulin receptor signalling cascade	0.0185	0.8777425373134329	2.0553681130773076	R-HSA-162582	Signal Transduction
R-HSA-8964043	2.714919964998736	Proteomics	Plasma lipoprotein clearance	0.0191	0.8777425373134329	2.616525265846401	R-HSA-382551	Transport of small molecules
R-HSA-71291	1.5761235264638807	Transcriptomics	Metabolism of amino acids and derivatives	0.0218	0.8777425373134329	0.7149397846082554	R-HSA-1430728	Metabolism
R-HSA-9604323	1.8874938182879109	Transcriptomics	Negative regulation of NOTCH4 signaling	0.0223	0.8777425373134329	1.5230697254880465	R-HSA-162582	Signal Transduction
R-HSA-179419	1.804089636936666	Transcriptomics	APC:Cdc20 mediated degradation of cell cycle proteins prior to satisfation of the cell cycle checkpoint	0.0229	0.8777425373134329	1.306602651029316	R-HSA-1640170	Cell Cycle
R-HSA-174184	1.804089636936666	Transcriptomics	Cdc20:Phospho-APC/C mediated degradation of Cyclin A	0.0229	0.8777425373134329	1.306602651029316	R-HSA-1640170	Cell Cycle
R-HSA-69541	1.8037296319497902	Transcriptomics	Stabilization of p53	0.0237	0.8777425373134329	1.305668294681265	R-HSA-1640170	Cell Cycle
R-HSA-5654736	2.356201607985497	Proteomics	Signaling by FGFR1	0.0238	0.8777425373134329	1.833913187621966	R-HSA-162582	Signal Transduction
R-HSA-1971475	2.1635010558341876	Transcriptomics	A tetrasaccharide linker sequence is required for GAG synthesis	0.0241	0.8777425373134329	2.239418453730633	R-HSA-1430728	Metabolism
R-HSA-9006115	2.044137323143616	Transcriptomics	Signaling by NTRK2 (TRKB)	0.0244	0.8777425373134329	1.929622019146766	R-HSA-162582	Signal Transduction
R-HSA-6799198	2.001904399020566	Transcriptomics	Complex I biogenesis	0.0247	0.8777425373134329	1.8200107576651172	R-HSA-1430728	Metabolism
R-HSA-1236973	2.411089192595309	Transcriptomics	Cross-presentation of particulate exogenous antigens (phagosomes)	0.0249	0.8777425373134329	2.8820082947562478	R-HSA-168256	Immune System
R-HSA-8857538	2.6113510747343063	Proteomics	PTK6 promotes HIF1A stabilization	0.0253	0.8777425373134329	2.390570103907888	R-HSA-162582	Signal Transduction
R-HSA-176409	1.769717434825811	Transcriptomics	APC/C:Cdc20 mediated degradation of mitotic proteins	0.0255	0.8777425373134329	1.2173930944687574	R-HSA-1640170	Cell Cycle
R-HSA-176814	1.769717434825811	Transcriptomics	Activation of APC/C and APC/C:Cdc20 mediated degradation of mitotic proteins	0.0255	0.8777425373134329	1.2173930944687574	R-HSA-1640170	Cell Cycle
R-HSA-381042	2.323987544694136	Transcriptomics	PERK regulates gene expression	0.0261	0.8777425373134329	2.65594482172367	R-HSA-8953897	Cellular responses to stimuli
R-HSA-187577	1.8265058908328138	Transcriptomics	SCF(Skp2)-mediated degradation of p27/p21	0.0262	0.8777425373134329	1.3647817593498945	R-HSA-1640170	Cell Cycle
R-HSA-5357609	2.735737379823283	Transcriptomics	Glycogen storage disease type II (GAA)	0.0265	0.8777425373134329	3.7245996634265266	R-HSA-1643685	Disease
R-HSA-8866910	2.285484770092884	Transcriptomics	TFAP2 (AP-2) family regulates transcription of growth factors and their receptors	0.0266	0.8777425373134329	2.556014784147053	R-HSA-74160	Gene expression (Transcription)
R-HSA-8854050	1.8491312038010708	Transcriptomics	FBXL7 down-regulates AURKA during mitotic entry and in early mitosis	0.0267	0.8777425373134329	1.4235034592407676	R-HSA-1640170	Cell Cycle
R-HSA-1169091	1.8192362645699736	Transcriptomics	Activation of NF-kappaB in B cells	0.0268	0.8777425373134329	1.3459141833599302	R-HSA-168256	Immune System
R-HSA-1428517	1.8938082318583047	Transcriptomics	The citric acid (TCA) cycle and respiratory electron transport	0.0268	0.8777425373134329	1.539458144034466	R-HSA-1430728	Metabolism
R-HSA-69052	1.768111702111002	Transcriptomics	Switching of origins to a post-replicative state	0.0269	0.8777425373134329	1.2132255784341173	R-HSA-1640170	Cell Cycle
R-HSA-162791	2.7628673964424064	Transcriptomics	Attachment of GPI anchor to uPAR	0.027	0.8777425373134329	3.7950128637291125	R-HSA-392499	Metabolism of proteins
R-HSA-9762114	1.8013757657535294	Transcriptomics	GSK3B and BTRC:CUL1-mediated-degradation of NFE2L2	0.0275	0.8777425373134329	1.2995590742451093	R-HSA-8953897	Cellular responses to stimuli
R-HSA-8963898	2.5869295671902117	Proteomics	Plasma lipoprotein assembly	0.0283	0.8777425373134329	2.3372899569658894	R-HSA-382551	Transport of small molecules
R-HSA-2428924	2.441417389262024	Proteomics	IGF1R signaling cascade	0.0285	0.8777425373134329	2.0198275641195154	R-HSA-162582	Signal Transduction
R-HSA-2428928	2.441417389262024	Proteomics	IRS-related events triggered by IGF1R	0.0285	0.8777425373134329	2.0198275641195154	R-HSA-162582	Signal Transduction
R-HSA-2404192	2.441417389262024	Proteomics	Signaling by Type 1 Insulin-like Growth Factor 1 Receptor (IGF1R)	0.0285	0.8777425373134329	2.0198275641195154	R-HSA-162582	Signal Transduction
R-HSA-9694516	1.4738107391353403	Transcriptomics	SARS-CoV-2 Infection	0.0289	0.8777425373134329	0.44939734544136345	R-HSA-1643685	Disease
R-HSA-6803157	2.8813049228300796	Proteomics	Antimicrobial peptides	0.029	0.8777425373134329	2.979525583750029	R-HSA-168256	Immune System
R-HSA-5654733	2.306977624068531	Proteomics	Negative regulation of FGFR4 signaling	0.0292	0.8777425373134329	1.726521738038801	R-HSA-162582	Signal Transduction
R-HSA-4608870	1.8562936650053141	Transcriptomics	Asymmetric localization of PCP proteins	0.0296	0.8777425373134329	1.4420928992147333	R-HSA-162582	Signal Transduction
R-HSA-2565942	2.2623784153353323	Proteomics	Regulation of PLK1 Activity at G2/M Transition	0.0299	0.8777425373134329	1.6292201119818839	R-HSA-1640170	Cell Cycle
R-HSA-3928662	1.859914933726734	Transcriptomics	EPHB-mediated forward signaling	0.0301	0.8777425373134329	1.4514915340703822	R-HSA-1266738	Developmental Biology
R-HSA-445095	2.5985209017084867	Proteomics	Interaction between L1 and Ankyrins	0.0303	0.8777425373134329	2.3625786499457333	R-HSA-1266738	Developmental Biology
R-HSA-611105	1.9082038209884622	Transcriptomics	Respiratory electron transport	0.0313	0.8777425373134329	1.5768204322750492	R-HSA-1430728	Metabolism
R-HSA-163200	1.9425505555186802	Transcriptomics	Respiratory electron transport, ATP synthesis by chemiosmotic coupling, and heat production by uncoupling proteins.	0.0313	0.8777425373134329	1.665963890318906	R-HSA-1430728	Metabolism
R-HSA-68949	1.79520656471342	Transcriptomics	Orc1 removal from chromatin	0.0315	0.8777425373134329	1.2835475400598357	R-HSA-1640170	Cell Cycle
R-HSA-174154	1.7592100471317087	Transcriptomics	APC/C:Cdc20 mediated degradation of Securin	0.032	0.8777425373134329	1.1901222378102978	R-HSA-1640170	Cell Cycle
R-HSA-5660668	2.5913081572148378	Transcriptomics	CLEC7A/inflammasome pathway	0.0323	0.8777425373134329	3.3497482977289943	R-HSA-168256	Immune System
R-HSA-164938	2.7288773287254324	Proteomics	Nef-mediates down modulation of cell surface receptors by recruiting them to clathrin adapters	0.0327	0.8777425373134329	2.64697589994172	R-HSA-1643685	Disease
R-HSA-5601884	1.8537852277181348	Transcriptomics	PIWI-interacting RNA (piRNA) biogenesis	0.0333	0.8777425373134329	1.435582505224627	R-HSA-74160	Gene expression (Transcription)
R-HSA-1168372	1.7272949852530666	Transcriptomics	Downstream signaling events of B Cell Receptor (BCR)	0.0336	0.8777425373134329	1.107289938948151	R-HSA-168256	Immune System
R-HSA-4641263	2.4859992731921388	Proteomics	Regulation of FZD by ubiquitination	0.0337	0.8777425373134329	2.1170913928352006	R-HSA-162582	Signal Transduction
R-HSA-162592	2.1936051993045105	Transcriptomics	Integration of provirus	0.0342	0.8777425373134329	2.31755069794826	R-HSA-1643685	Disease
R-HSA-9013694	1.7345969650789999	Transcriptomics	Signaling by NOTCH4	0.0343	0.8777425373134329	1.1262414853223048	R-HSA-162582	Signal Transduction
R-HSA-9705683	1.5074015224314525	Transcriptomics	SARS-CoV-2-host interactions	0.0349	0.8777425373134329	0.5365788089013853	R-HSA-1643685	Disease
R-HSA-5654727	2.261121154445575	Proteomics	Negative regulation of FGFR2 signaling	0.0351	0.8777425373134329	1.6264771590814644	R-HSA-162582	Signal Transduction
R-HSA-6798695	1.8189206288185853	Transcriptomics	Neutrophil degranulation	0.0351	0.8777425373134329	1.345094982852346	R-HSA-168256	Immune System
R-HSA-9037629	2.732071992709458	Proteomics	Lewis blood group biosynthesis	0.0354	0.8777425373134329	2.653945664858643	R-HSA-1430728	Metabolism
R-HSA-9033658	2.732071992709458	Proteomics	Blood group systems biosynthesis	0.0354	0.8777425373134329	2.653945664858643	R-HSA-1430728	Metabolism
R-HSA-1251932	2.628184238425582	Proteomics	PLCG1 events in ERBB2 signaling	0.036	0.8777425373134329	2.4272948406322903	R-HSA-162582	Signal Transduction
R-HSA-197264	2.3846891469399654	Transcriptomics	Nicotinamide salvaging	0.0365	0.8777425373134329	2.8134896598868235	R-HSA-1430728	Metabolism
R-HSA-5173105	1.700970015025592	Transcriptomics	O-linked glycosylation	0.037	0.8777425373134329	1.0389661547201612	R-HSA-392499	Metabolism of proteins
R-HSA-8963901	2.441381571244246	Proteomics	Chylomicron remodeling	0.0373	0.8777425373134329	2.019749420325692	R-HSA-382551	Transport of small molecules
R-HSA-69206	1.6254053120606433	Transcriptomics	G1/S Transition	0.0382	0.8777425373134329	0.8428456495109672	R-HSA-1640170	Cell Cycle
R-HSA-1483206	7.324759798138144	Metabolomics	Glycerophospholipid biosynthesis	0.0384	0.8777425373134329	1.7939632240596235	R-HSA-1430728	Metabolism
R-HSA-180336	2.358413108595876	Proteomics	SHC1 events in EGFR signaling	0.0394	0.8777425373134329	1.8387379953153715	R-HSA-162582	Signal Transduction
R-HSA-174178	1.731978636364855	Transcriptomics	APC/C:Cdh1 mediated degradation of Cdc20 and other APC/C:Cdh1 targeted proteins in late mitosis/early G1	0.0395	0.8777425373134329	1.1194458793042408	R-HSA-1640170	Cell Cycle
R-HSA-69202	1.6960156808389495	Transcriptomics	Cyclin E associated events during G1/S transition	0.0396	0.8777425373134329	1.0261076839588823	R-HSA-1640170	Cell Cycle
R-HSA-9682385	2.2238787627747736	Proteomics	FLT3 signaling in disease	0.0399	0.8777425373134329	1.5452258236711087	R-HSA-1643685	Disease
R-HSA-399955	1.8637842207051099	Transcriptomics	SEMA3A-Plexin repulsion signaling by inhibiting Integrin adhesion	0.04	0.8777425373134329	1.4615338751002995	R-HSA-1266738	Developmental Biology
R-HSA-176408	1.7065943555086902	Transcriptomics	Regulation of APC/C activators between G1/S and early anaphase	0.0404	0.8777425373134329	1.0535635587161167	R-HSA-1640170	Cell Cycle
R-HSA-8941858	1.7842215969647373	Transcriptomics	Regulation of RUNX3 expression and activity	0.0406	0.8777425373134329	1.2550371729168892	R-HSA-74160	Gene expression (Transcription)
R-HSA-2644605	2.2999219482166415	Proteomics	FBXW7 Mutants and NOTCH1 in Cancer	0.041	0.8777425373134329	1.7111284440136465	R-HSA-1643685	Disease
R-HSA-2644607	2.2999219482166415	Proteomics	Loss of Function of FBXW7 in Cancer and NOTCH1 Signaling	0.041	0.8777425373134329	1.7111284440136465	R-HSA-1643685	Disease
R-HSA-1592230	1.595114091016671	Transcriptomics	Mitochondrial biogenesis	0.0416	0.8777425373134329	0.7642278644678251	R-HSA-1852241	Organelle biogenesis and maintenance
R-HSA-9032845	2.466784997418187	Transcriptomics	Activated NTRK2 signals through CDK5	0.042	0.8777425373134329	3.026561094559645	R-HSA-162582	Signal Transduction
R-HSA-5610780	1.7446970939121547	Transcriptomics	Degradation of GLI1 by the proteasome	0.0427	0.8777425373134329	1.1524553430060318	R-HSA-162582	Signal Transduction
R-HSA-174084	1.75470214224214	Transcriptomics	Autodegradation of Cdh1 by Cdh1:APC/C	0.0432	0.8777425373134329	1.1784224289089476	R-HSA-1640170	Cell Cycle
R-HSA-2682334	1.6968776976681024	Transcriptomics	EPH-Ephrin signaling	0.0433	0.8777425373134329	1.028344961012836	R-HSA-1266738	Developmental Biology
R-HSA-8939902	1.7540386916165054	Transcriptomics	Regulation of RUNX2 expression and activity	0.0438	0.8777425373134329	1.1767005102514867	R-HSA-74160	Gene expression (Transcription)
R-HSA-9609507	1.5388325279523731	Transcriptomics	Protein localization	0.0441	0.8777425373134329	0.6181547886925751	R-HSA-9609507	Protein localization
R-HSA-453276	1.7033403807024365	Transcriptomics	Regulation of mitotic cell cycle	0.0444	0.8777425373134329	1.0451181978809596	R-HSA-1640170	Cell Cycle
R-HSA-174143	1.7033403807024365	Transcriptomics	APC/C-mediated degradation of cell cycle proteins	0.0444	0.8777425373134329	1.0451181978809596	R-HSA-1640170	Cell Cycle
R-HSA-2151201	2.445138014440357	Proteomics	Transcriptional activation of mitochondrial biogenesis	0.0447	0.8777425373134329	2.027944813059195	R-HSA-1852241	Organelle biogenesis and maintenance
R-HSA-8941856	2.2865527446823806	Proteomics	RUNX3 regulates NOTCH signaling	0.0451	0.8777425373134329	1.681960992843125	R-HSA-74160	Gene expression (Transcription)
R-HSA-2219528	2.2737493566587723	Proteomics	PI3K/AKT Signaling in Cancer	0.0454	0.8777425373134329	1.654027975439446	R-HSA-1643685	Disease
R-HSA-187687	1.9182367775427167	Transcriptomics	Signalling to ERKs	0.0454	0.8777425373134329	1.6028599511371164	R-HSA-162582	Signal Transduction
R-HSA-844615	2.7095904933209445	Transcriptomics	The AIM2 inflammasome	0.0454	0.8777425373134329	3.6567380774044826	R-HSA-168256	Immune System
R-HSA-4086400	1.68787881595105	Transcriptomics	PCP/CE pathway	0.0457	0.8777425373134329	1.004989278274498	R-HSA-162582	Signal Transduction
R-HSA-69242	1.6223757011866844	Transcriptomics	S Phase	0.0467	0.8777425373134329	0.8349826024549403	R-HSA-1640170	Cell Cycle
R-HSA-5602358	2.2915389870610743	Proteomics	Diseases associated with the TLR signaling cascade	0.0486	0.8777425373134329	1.6928394255584494	R-HSA-1643685	Disease
R-HSA-5602498	2.2915389870610743	Proteomics	MyD88 deficiency (TLR2/4)	0.0486	0.8777425373134329	1.6928394255584494	R-HSA-1643685	Disease
R-HSA-5603041	2.2915389870610743	Proteomics	IRAK4 deficiency (TLR2/4)	0.0486	0.8777425373134329	1.6928394255584494	R-HSA-1643685	Disease
R-HSA-5260271	2.2915389870610743	Proteomics	Diseases of Immune System	0.0486	0.8777425373134329	1.6928394255584494	R-HSA-1643685	Disease
R-HSA-9754678	1.5824369033532728	Transcriptomics	SARS-CoV-2 modulates host translation machinery	0.0488	0.8777425373134329	0.7313255125545159	R-HSA-1643685	Disease
R-HSA-180585	1.7548519346338547	Transcriptomics	Vif-mediated degradation of APOBEC3G	0.0493	0.8777425373134329	1.178811199834881	R-HSA-1643685	Disease
R-HSA-8963888	2.3058926826270323	Proteomics	Chylomicron assembly	0.0495	0.8777425373134329	1.7241547326718254	R-HSA-382551	Transport of small molecules
R-HSA-3928664	1.8676961281346467	Transcriptomics	Ephrin signaling	0.05	0.8777425373134329	1.4716868331787327	R-HSA-1266738	Developmental Biology
